# Supplementary material for: Neuronal activity in dorsal anterior cingulate cortex during economic choices under variable action costs
Source: eLife. 2021 Oct 13;10:e71695. doi: 10.7554/eLife.71695 (PMC8555982; doi:10.7554/eLife.71695)
Supplement: Figure 1—source data 1. [file elife-71695-fig1-data1.zip]

Archive with 1 entries (1 files):
- 20232417-bcbd-4407-8eea-c015fabc545b.mat
