# Supplementary material for: Neuronal activity in dorsal anterior cingulate cortex during economic choices under variable action costs
Source: eLife. 2021 Oct 13;10:e71695. doi: 10.7554/eLife.71695 (PMC8555982; doi:10.7554/eLife.71695)
Supplement: Figure 6—source data 1. [file elife-71695-fig6-data1.zip]

Archive with 1 entries (1 files):
- 9b2c311d-dda4-48e0-9df8-efb5babfd64e.mat
